# Supplementary material for: Optimal exercise dose for glycemic control in prediabetes across different exercise types
Source: iScience. 2025 Nov 10;28(12):113980. doi: 10.1016/j.isci.2025.113980 (PMC12689185; doi:10.1016/j.isci.2025.113980)
Supplement: Table S12. Baseline of characteristics of included studies [file mmc3.xlsx]

## Sheet: Sheet1
Author Year	Country	Group	Sample Size (F/M)	Age (Mean ± SD)	Exercise Prescription					Details of the training protocol
					Intensity	Frequency	Period	Total duration
								Warm-up and Cool-down duration	Main duration
Badaamet et al.2021	India	HIIT	0/74	31± 3.4	all-out run effort	3	12	10	10(4+6)	Four cycles of 1-minute all-out sprints interspersed with 1.5 minutes of passive recovery
		AT	0/72	30.7 ± 3.3	70% HRmax	5			30	Moderate-intensity brisk walking
Cai et al. 2023	China	MBT	9/8	63.41 ± 5.06		5	26		60	Yijinjing based on the 12-exercise program promoted by the General Administration of Sport of China, combined with elastic-band resistance training
		UC	12/5	61.82 ± 4.33						Maintained usual diet, medication, and lifestyle without any specific exercise intervention
Chen et al. 2021	China	AT	24/59	60.93 ± 5.71	60%-70% HRmax	3	96	10	60	Aerobic dance training
		RT	30/52	59.91 ± 5.92	50%-60%1RM	3		10	50	Elastic-band resistance training
		UC	33/50	60.73 ± 5.83						Maintained usual habits without any structured exercise intervention or guidance
Cheng et al. 2017	China	AT	23/6	46.9 ± 7.3	60%-75% VO2max	3	26	10	35	Progressive aerobic exercise training primarily involving Nordic walking, combined with stretching and other group activities
		UC	22/7	48.1 ± 6.8						No exercise or dietary intervention; maintained usual lifestyle
Dai et al.2019	China	CT	42	45-65	60%-70% HRmax+60%-80% 1RM	3	12	10	50	Combined aerobic dance and elastic-band resistance training
		RT	41	45-65	60%-80% 1RM	3		10	50	Elastic-band resistance training
		AT	42	45-65	60%-70% HRmax	3		10	50	Aerobic dance training
		UC	43	45-65						Maintained usual daily activities without any structured exercise intervention
Desch et al.2010	Germany	AT	3/11	62.3 ± 6.2	75% HRmax	9	26		43	An initial 1-week in-hospital program (4 × 30 min/day at 75% HRmax), followed by daily home-based cycling (30 min at 75% HRmax) and supervised 90-min group exercise sessions twice weekly.
		UC	4/8	62.3 ± 6.5						Routine care without any pharmacological or exercise intervention
Fritz et al.2013	Sweden	AT	9/5	59.1± 6.2	60%~70%HRmax	5	16		60	Nordic walking
		UC	11/10	61.8±3.4						Maintained habitual daily activity levels without any additional exercise intervention
Gidlund et al.2016	Spain	RT	0/20	54 ± 6.2	50-85% 1RM	3	12		60	Whole-body resistance training using machines, free weights, and bodyweight exercises
		AT	0/18	56 ± 5.6	55%-75%HRR	3		10	50	Nordic walking
		UC	0/17	54 ± 6.9						Maintained usual daily activities without participating in any structured exercise program
Gilbertson et al.2019	USA	HIIT	17	45.7 ± 4.4	80% HRmax	3	16	10	31.5(3.5+28)	Running on a motorized treadmill at a self-selected maximal speed and grade, beginning with four 30-second all-out sprints, each followed by 4 minutes of active recovery at 2.0 mph and 0% grade; the number of sprints increased by two every four weeks
		AT	12	50.8 ± 4.4	45%-55% HRR	3		10	45	Continuous moderate-intensity walking on a treadmill
Hegde et al.2013	India	MBT	14	46.50±13.03		5	12		82	Yoga
		UC	15	44.67±9.57		5				No yoga intervention; waitlist control
Hu et al.2022	China	MBT	11/3	62.68±7.33	50%-60%HRmax	4	12	30	50	Simplified 24-form Tai Chi intervention
		UC	11/3	61.58±6.62						Maintained habitual lifestyle without engaging in regular physical exercise or receiving any other interventions
Ji et al.2017	China	RT	20/14	61.17 ± 10.93	50%-65% 1RM	3	26	10	30	Resistance training targeting both upper and lower limb muscle groups
		UC	21/18	56.90±8.58						Weekly telephone follow-up providing dietary and health guidance
Kim et al. 2022	Korea	AT	15/0	70.47 ± 5.57	55%-65% HRR	3	12	20	40	Aerobic dance training
		RT	12/0	72.25 ± 5.07	55%-65% 1RM	3		20	40	Resistance training targeting both upper and lower limb muscle groups
		UC	9/0	67.78 ± 2.33						Maintained usual daily activities
Kramer et al. 2018	Korea	AT	30/58	62.8 ± 12.1	60%~70%HRmax	3	26		50	Moderate-intensity brisk walking
		UC	14/32	61.9 ± 11.9						Maintained usual daily activities
Li et al.2018a	China	CT	33/27	57.42±5.55	50%-80% HRmax+60%~80 1RM	3	12		60	Aerobic dance training combined with elastic-band resistance exercises
		AT	32/23	58.89±5.22	50%-80% HRmax	3			60	Aerobic dance training
Li et al.2018b	China	HIIT	24/22	50.6±4.2	80% ~90% HRmax	3	12	5	12(6+6)	Power cycling training consisting of 1-minute high-intensity cycling followed by 1-minute low-intensity cycling or rest per cycle, with four cycles per session in week 1 and six cycles per session from weeks 2 to 12
		AT	23/23	51.1± 3.9	40%~60%HRmax				60	Power cycling training using a cycle ergometer
Li et al.2018c	China	AT	4/7	54.41 ± 10.34	40%-60% VO2R	3	12	10	50	Brisk walking or jogging combined with aerobic gymnastics and swimming
		UC	4/8	54.41 ± 10.34						Health education on diabetes prevention delivered through educational sessions
Liao et al.2015	China	AT	24/28	43.7 ± 5.2	60%~70%HRmax	5	12		30	Moderate-intensity aerobic exercise program consisting of jogging or brisk walking
		UC	25/31	44.9 ± 6.0						Advised to exercise without specific requirements for duration or frequency
Liu et al.2021	China	AT	40/3	60.35±4.29	60%-70% HRmax	3	26	10	50	Aerobic dance training
		RT	38/4	60.12±3.97	60%-80%1RM	3			50	Resistance training program incorporating exercises using elastic bands and machine-based equipment to target major muscle groups
		UC	39/4	59.94±4.40						No specific exercise intervention; received only standard lifestyle advice
Luo et al.2017	China	AT	27/12	59.95±4.46	50%-80%HRmax	3	26	10	50	Main session involving low-impact aerobic step combinations and aerobic dance
		RT	29/9	58.82±3.85	60%-80%1RM	3		10	60	Resistance training using elastic bands targeting major muscle groups
		UC	23/15	59.53±5.11						Maintained habitual lifestyle without exercise intervention
Ma et al.2017	China	AT	17/15	57.955±3.684	40%-59%VO2R	3	52	10	50	Aerobic training
		RT	19/4	60.348±4.376	60%-70%1RM	3		10	50	Resistance training using elastic bands targeting major muscle groups
		UC	14/8	59.727±4.474						Standard diabetes dietary education only
Ma et al. 2022	China	MBT	18/16	59.18 ± 3.93		2	52	15	45	Baduanjing
		AT	21/11	59.81 ± 4.54	40%-60% HRR	2		15	45	moderate-intensity aerobic exercise, mainly rhythmic exercises and square dances
		UC	18/14	59.09 ± 5.25						Maintained usual daily activities only
Martins et al.2018	Brazil	HIIT	8/0	64.3±6.7	85% HRmax	3	12		20(10+10)	Ten cycles of 60 seconds of high-intensity exercise and 60 seconds of low-intensity recovery; high-intensity exercise included 30 seconds of rapid step-ups on a 16 cm platform and 30 seconds of fast squats, with intensity adjusted by increasing repetitions or adding small dumbbells if needed
		CT	8/0	65.0±6.3	70% HRmax+70% 1RM	3			60	Moderate-intensity walking for the aerobic component and five whole-body resistance exercises
RezkAllah et al.2019	Egypt	LV-HIIT	20	31.8±5.3	90% HRmax	3	12	5	20(10+10)	Treadmill-based HIIT consisting of ten 1-minute uphill running intervals at ~90% HRmax, interspersed with 1 minute of low-intensity recovery
		HV-HIIT	20	31±5.27	90% HRmax	3		15	28(16+12)	Treadmill-based protocol including four 4-minute uphill running intervals at 90% HRmax, and 3 minutes of active recovery at 70% HRmax between intervals
		UC	20	35.9±5.89		3				Maintained habitual lifestyle only
Rowan et al.2017	Canada	HIIT	8/3	53.6±8.21	90% HRR	3	12	10	28(16+12)	HIIT on a treadmill with a 5-minute warm-up followed by four 4-minute intervals at 90% HRR, interspersed with 3 minutes of active recovery at 50%–60% HRR
		CT	7/3	47.7±6.93	60%-70% HRR	3		10	50	Treadmill training with 28 minutes of continuous exercise at 60%–70%
Ruan et al.2024	China	AT	17/23	56. 37±5. 55	40%-59%VO2R	3	26	10	50	Aerobic fitness exercises and aerobic dance
		RT	21/18	57. 25±5. 47	60%-70% 1RM	3		10	50	Progressive resistance training using elastic bands targeting major muscle groups
Safarimosavietal.2021	Iran	HIIT	0/8	38.6±4.5	90% VO2peak	4	12	10	20(10+10)	Ten sets of 60-second high-intensity cycling, each interspersed with 60-second recovery periods
		AT(LAT)	0/8	39.1±4.0	64.0%±6.6% VO2peak	4		10	50	Continuous cycling at individual anaerobic threshold intensity, with training duration matched to the HIIT group to ensure equivalent total energy expenditure
		AT(FAT)	0/8	39.8±3.9	41.0%±4.5%VO2peak	4		10	50	Continuous cycling at individual Fatmax intensity, with training duration matched to the HIIT group to ensure equivalent total energy expenditure
		UC	0/8	37.4±3.2						Maintained usual daily activities
Venojärvi et al.2013	Finland	AT	0/39	55 ± 6.2	55%-75% HRR	3	12	10	50	Nordic walking
		RT	0/36	54 ± 6.1	85% 1RM	3		10	50	Resistance machine training targeting lower limbs, trunk, and upper limb muscles, performed at high or maximal velocity
		UC	0/40	54 ± 7.2						Maintained usual daily activities
Wang et al.2015	China	AT	10/10	58.73±6.99	50% HRmax	3	12	10	20	Aerobic fitness exercises and aerobic dance
		RT	11/9	61.53±7.25	70%-80 1RM	3		10	20	Resistance training targeting the extensor muscles of the upper and lower limbs using elastic bands
		UC	13/7	63.05±6.73						Maintained usual daily activities
Wang et al.2021	China	AT	59/24	60.93±5.71	60-70% HRmax	3	52	10	50	Aerobic fitness exercises
		RT	52/30	59.91±5.92	60% 1RM	3		10	50	Resistance training using elastic bands targeting major muscle groups
		UC	50/33	60.73±5.83						Maintained usual daily activities
Wang et al.2023	China	CT	18/26	50.52 ± 4.04	50%-60% HRmax+18-22 reps	3	12		30	Combined aerobic dance and elastic-band resistance training
		AT	21/23	51.33 ± 4.46	50%-60%HRmax	3			60	Aerobic fitness exercises and aerobic dance
Wei et al.2017	China	RT	17/17	53.91±4.19	70%-80 1RM	3	52		60	Whole-body resistance training
		UC	18/17	51.94±4.42						Maintained usual daily activities
Wei et al.2024	China	RT	11/9	52.96±4.63	70%-80% 1RM	3	52		60	Whole-body resistance training
		UC	10/10	52.98±4.63						Maintained usual daily activities
Wu et al.2016	China	MBT	13/7	60. 38 ± 4. 81		5	12		30	Baduanjing.
		AT	13/7	63. 12 ± 7. 20	60%-70% HRmax	5			60	Moderate-paced walking
		UC	12/8	60. 38 ± 5. 81						No additional exercise intervention
Yan et al.2019	China	AT	25/15	64.23 ± 5.75	60%-70% HRmax	3	52	10	50	Aerobic fitness exercises and aerobic dance
		RT	25/10	62.06 ± 8.11	50%-60% 1RM	3			50	Elastic-band resistance training
		UC	20/15	60.31 ± 7.56						Maintained usual daily activities
Yuan et al.2020	China	AT	59/24	60.93±5.71	60%-70%HRmax	3	24	10	50	Aerobic dance training
		RT	52/30	59.91±5.92	50%-60% 1RM	3			50	Resistance training using elastic bands targeting major muscle groups
		UC	50/30	60.73±5.83						Maintained usual daily activities
Zhang et al.2019	China	HIIT	36/64	57.42±9.16	80%-90%HRmax	4	12	5	12(6+6)	Six cycles of 1-minute high-intensity exercise followed by 1 minute of low-intensity recovery or passive rest per session
		UC	41/59	56.16±8.25						Standard health education
Zhang et al.2023	China	MBT	18/7	61.12 ± 6.57	60%-70%HRmax	5	24	10	44	Yijinjing
		UC	17/8	63.00 ± 4.72						Maintained usual daily activities
Zheng et al.2017	China	RT	18/22	70.28±6.64	50%-70% 1RM	7	8		20	Personalized resistance training prescription based on individual cardiac functional capacity assessment
		UC	21/19	70.56±7.66						Standard diabetes education including general guidance on diet and exercise, without specific exercise prescriptions or dietary substitutions
Note: AT, Aerobic Training; CT, Combined Training; HIIT, High-Intensity Interval Training; MBT, Mind-Body Training; RT, Resistance Training; UC, Usual Care. For HIIT, “Exercise duration” represents the total session time, with high- and low-intensity phases specified in parentheses.
