# Supplementary material for: Optimal exercise dose for glycemic control in prediabetes across different exercise types
Source: iScience. 2025 Nov 10;28(12):113980. doi: 10.1016/j.isci.2025.113980 (PMC12689185; doi:10.1016/j.isci.2025.113980)
Supplement: Table S13. Minimal effective and optimal exercise doses for each exercise modality by single-unit BMI categories [file mmc4.xlsx]

## Sheet: Sheet1
Type of exercises	BMI category	BMI Baseline	Minimal Dose (METs min/week)	MCFB % HbA1c (95% CrI)	Optimal Dose (METs min/week)	MCFB % HbA1c (95% CrI)	Code	Mets	Recommended accumulation (min/weeks)
									Minimum	Optimal
HIIT	Normal weight	19	550**	-0.414 (-0.624, -0.205)	850**	-0.487 (-0.697, -0.277)	02210	7	79	121
							02214	11	50	77
		20	500**	-0.388 (-0.567, -0.209)	850**	-0.388 (-0.567, -0.209)	02210	7	71	121
							02214	11	45	77
		21	450**	-0.358 (-0.509, -0.207)	850**	-0.358 (-0.509, -0.207)	02210	7	64	121
							02214	11	41	77
		22	400**	-0.338(-0.468,-0.207)	850**	-0.326 (-0.45, -0.201)	02210	7	57	121
							02214	11	36	77
		23	400**	-0.326 (-0.427, -0.225)	850**	-0.489 (-0.597, -0.382)	02210	7	57	121
							02214	11	36	77
		24	350**	-0.292 (-0.377, -0.207)	850**	-0.491 (-0.584, -0.398)	02210	7	50	121
							02214	11	32	77
	Overweight	25	350**	-0.298 (-0.374, -0.222)	850**	-0.497 (-0.584, -0.41)	02210	7	50	121
							02214	11	32	77
		26	350**	-0.31 (-0.383, -0.238)	850**	-0.509 (-0.594, -0.424)	02210	7	50	121
							02214	11	32	77
		27	300**	-0.291 (-0.365, -0.217)	850**	-0.528 (-0.611, -0.444)	02210	7	43	121
							02214	11	27	77
		28	300**	-0.311 (-0.386, -0.237)	850**	-0.548 (-0.631, -0.466)	02210	7	43	121
							02214	11	27	77
	Obesity	29	250**	-0.287 (-0.373, -0.201)	850**	-0.563 (-0.649, -0.477)	02210	7	36	121
							02214	11	23	77
		30	300**	-0.329 (-0.419, -0.239)	850**	-0.566 (-0.658, -0.474)	02210	7	43	121
							02214	11	27	77
		31	300**	-0.315 (-0.413, -0.218)	850**	-0.552 (-0.65, -0.454)	02210	7	43	121
							02214	11	27	77
		32	350**	-0.321 (-0.419, -0.222)	850**	-0.52 (-0.621, -0.418)	02210	7	50	121
							02214	11	32	77
CT	Normal weight	19	750*	-0.212 (-0.421, -0.004)	850*	-0.219 (-0.427, -0.01)	02054	3.2	234	266
							17346
							02052	4.9	153	173
							17358
							02050	6.4	117	133
							17364
		20	650*	-0.188 (-0.367, -0.01)	850*	-0.219 (-0.397, -0.041)	02054	3.2	203	266
							17346
							02052	4.9	133	173
							17358
							02050	6.4	102	133
							17364
		21	600*	-0.17 (-0.32, -0.02)	850*	-0.22 (-0.368, -0.071)	02054	3.2	188	266
							17346
							02052	4.9	122	173
							17358
							02050	6.4	94	133
							17364
		22	550*	-0.147 (-0.271, -0.024)	850*	-0.22 (-0.341, -0.099)	02054	3.2	172	266
							17346
							02052	4.9	112	173
							17358
							02050	6.4	86	133
							17364
		23	500*	-0.121 (-0.222, -0.02)	850*	-0.221 (-0.317, -0.124)	02054	3.2	156	266
							17346
							02052	4.9	102	173
							17358
							02050	6.4	78	133
							17364
	Overweight	24	450*	-0.093 (-0.178, -0.007)	850*	-0.222 (-0.301, -0.144)	02054	3.2	141	266
							17346
							02052	4.9	92	173
							17358
							02050	6.4	70	133
							17364
		25	450*	-0.098 (-0.174, -0.022)	850*	-0.228 (-0.297, -0.159)	02054	3.2	141	266
							17346
							02052	4.9	92	173
							17358
							02050	6.4	70	133
							17364
		26	450*	-0.111 (-0.183, -0.038)	850**	-0.24 (-0.306, -0.175)	02054	3.2	141	266
							17346
							02052	4.9	92	173
							17358
							02050	6.4	70	133
							17364
		27	400*	-0.096 (-0.173, -0.019)	850**	-0.259 (-0.324, -0.194)	02054	3.2	125	266
							17346
							02052	4.9	82	173
							17358
							02050	6.4	63	133
							17364
		28	750**	-0.273 (-0.339, -0.207)	850**	-0.28 (-0.346, -0.213)	02054	3.2	234	266
							17346
							02052	4.9	153	173
							17358
							02050	6.4	117	133
							17364
	Obesity	29	700**	-0.278 (-0.352, -0.205)	850**	-0.295 (-0.369, -0.221)	02054	3.2	219	266
							17346
							02052	4.9	143	173
							17358
							02050	6.4	109	133
							17364
		30	750**	-0.291 (-0.375, -0.207)	850**	-0.297 (-0.382, -0.213)	02054	3.2	234	266
							17346
							02052	4.9	153	173
							17358
							02050	6.4	117	133
							17364
		31	400*	-0.12 (-0.227, -0.014)	850**	-0.284 (-0.376, -0.191)	02054	3.2	125	266
							17346
							02052	4.9	82	173
							17358
							02050	6.4	63	133
							17364
		32	450*	-0.121 (-0.228, -0.014)	850*	-0.251 (-0.349, -0.153)	02054	3.2	141	266
							17346
							02052	4.9	92	173
							17358
							02050	6.4	70	133
							17364
AT	Normal weight	19	-	-	850	-0.19 (-0.391, 0.011)	17346	2.8	-	304
							17358	4.8	-	177
							17364	6.8	-	125
		20	700*	-0.174 (-0.346, -0.003)	850*	-0.19 (-0.36, -0.02)	17346	2.8	250	304
							17358	4.8	146	177
							17364	6.8	103	125
		21	650*	-0.16 (-0.302, -0.019)	850*	-0.191 (-0.33, -0.052)	17346	2.8	232	304
							17358	4.8	135	177
							17364	6.8	96	125
		22	550*	-0.119 (-0.234, -0.003)	850*	-0.192 (-0.301, -0.082)	17346	2.8	196	304
							17358	4.8	115	177
							17364	6.8	81	125
		23	500*	-0.092 (-0.184, -0.001)	850*	-0.192 (-0.275, -0.11)	17346	2.8	179	304
							17358	4.8	104	177
							17364	6.8	74	125
	Overweight	24	500*	-0.094 (-0.165, -0.023)	850*	-0.194 (-0.255, -0.132)	17346	2.8	179	304
							17358	4.8	104	177
							17364	6.8	74	125
		25	450*	-0.069 (-0.135, -0.004)	850*	-0.199 (-0.25, -0.149)	17346	2.8	161	304
							17358	4.8	94	177
							17364	6.8	66	125
		26	450*	-0.082 (-0.145, -0.019)	850*	-0.212 (-0.261, -0.163)	17346	2.8	161	304
							17358	4.8	94	177
							17364	6.8	66	125
		27	450*	-0.101 (-0.165, -0.036)	850*	-0.231 (-0.281, -0.18)	17346	2.8	161	304
							17358	4.8	94	177
							17364	6.8	66	125
		28	450*	-0.088 (-0.163, -0.013)	850*	-0.251 (-0.307, -0.196)	17346	2.8	161	304
							17358	4.8	94	177
							17364	6.8	66	125
	Obesity	29	400*	-0.103 (-0.187, -0.018)	850*	-0.266 (-0.332, -0.2)	17346	2.8	143	304
							17358	4.8	83	177
							17364	6.8	59	125
		30	400*	-0.106 (-0.201, -0.01)	850*	-0.269 (-0.346, -0.192)	17346	2.8	143	304
							17358	4.8	83	177
							17364	6.8	59	125
		31	450*	-0.125 (-0.224, -0.026)	850*	-0.255 (-0.341, -0.169)	17346	2.8	161	304
							17358	4.8	94	177
							17364	6.8	66	125
		32	500*	-0.123 (-0.222, -0.024)	850*	-0.222 (-0.312, -0.133)	17346	2.8	179	304
							17358	4.8	104	177
							17364	6.8	74	125
RT	Normal weight	19	-	-	850	-0.187 (-0.398, 0.024)	02054	3.5	-	243
							02052	5	-	170
							02050	6	-	142
		20	750*	-0.181 (-0.362, -0.001)	850*	-0.188 (-0.368, -0.008)	02054	3.5	214	243
							02052	5	150	170
							02050	6	125	142
		21	650*	-0.158 (-0.308, -0.007)	850*	-0.188 (-0.338, -0.039)	02054	3.5	186	243
							02052	5	130	170
							02050	6	108	142
		22	600*	-0.139 (-0.261, -0.017)	850*	-0.189 (-0.309, -0.069)	02054	3.5	171	243
							02052	5	120	170
							02050	6	100	142
		23	550*	-0.117 (-0.213, -0.02)	850*	-0.189 (-0.282, -0.097)	02054	3.5	157	243
							02052	5	110	170
							02050	6	92	142
	Overweight	24	500*	-0.091 (-0.168, -0.015)	850*	-0.191 (-0.262, -0.121)	02054	3.5	143	243
							02052	5	100	170
							02050	6	83	142
		25	450*	-0.067 (-0.133, -0.001)	850*	-0.197 (-0.254, -0.14)	02054	3.5	129	243
							02052	5	90	170
							02050	6	75	142
		26	450*	-0.079 (-0.14, -0.019)	850*	-0.209 (-0.261, -0.158)	02054	3.5	129	243
							02052	5	90	170
							02050	6	75	142
		27	450*	-0.098 (-0.158, -0.038)	850*	-0.228 (-0.278, -0.178)	02054	3.5	129	243
							02052	5	90	170
							02050	6	75	142
		28	400*	-0.085 (-0.155, -0.016)	850*	-0.248 (-0.303, -0.194)	02054	3.5	114	243
							02052	5	80	170
							02050	6	67	142
	Obesity	29	400*	-0.1 (-0.18, -0.02)	850*	-0.263 (-0.328, -0.199)	02054	3.5	114	243
							02052	5	80	170
							02050	6	67	142
		30	400*	-0.103 (-0.195, -0.011)	850*	-0.266 (-0.344, -0.189)	02054	3.5	114	243
							02052	5	80	170
							02050	6	67	142
		31	450*	-0.122 (-0.22, -0.025)	850*	-0.252 (-0.339, -0.165)	02054	3.5	129	243
							02052	5	90	170
							02050	6	75	142
		32	500*	-0.12 (-0.219, -0.021)	850*	-0.22 (-0.312, -0.127)	02054	3.5	143	243
							02052	5	100	170
							02050	6	83	142
MBT	Normal weight	19	-	-	850	-0.184 (-0.381, 0.014)	15670	3.3	-	258
							02160	4	-	213
							15674	6	-	142
		20	700*	-0.168 (-0.335, -0.001)	850*	-0.184 (-0.352, -0.017)	15670	3.3	212	258
							02160	4	175	213
							15674	6	117	142
		21	650*	-0.154 (-0.292, -0.016)	850*	-0.185 (-0.324, -0.046)	15670	3.3	197	258
							02160	4	163	213
							15674	6	108	142
		22	550*	-0.112 (-0.224, -0.001)	850*	-0.185 (-0.298, -0.073)	15670	3.3	167	258
							02160	4	138	213
							15674	6	92	142
		23	550*	-0.113 (-0.201, -0.025)	850*	-0.186 (-0.276, -0.095)	15670	3.3	167	258
							02160	4	138	213
							15674	6	92	142
	Overweight	24	500*	-0.088 (-0.16, -0.016)	850*	-0.188 (-0.264, -0.111)	15670	3.3	152	258
							02160	4	125	213
							15674	6	83	142
		25	500*	-0.093 (-0.16, -0.027)	850*	-0.193 (-0.266, -0.12)	15670	3.3	152	258
							02160	4	125	213
							15674	6	83	142
		26	450*	-0.076 (-0.145, -0.007)	850*	-0.206 (-0.281, -0.131)	15670	3.3	136	258
							02160	4	113	213
							15674	6	75	142
		27	450*	-0.094 (-0.167, -0.022)	850*	-0.224 (-0.303, -0.146)	15670	3.3	136	258
							02160	4	113	213
							15674	6	75	142
		28	400*	-0.082 (-0.162, -0.001)	850*	-0.245 (-0.327, -0.162)	15670	3.3	121	258
							02160	4	100	213
							15674	6	67	142
	Obesity	29	400*	-0.097 (-0.187, -0.007)	850*	-0.26 (-0.35, -0.17)	15670	3.3	121	258
							02160	4	100	213
							15674	6	67	142
		30	450*	-0.133 (-0.231, -0.034)	850*	-0.263 (-0.362, -0.163)	15670	3.3	136	258
							02160	4	113	213
							15674	6	75	142
		31	450*	-0.119 (-0.226, -0.012)	850*	-0.249 (-0.356, -0.142)	15670	3.3	136	258
							02160	4	113	213
							15674	6	75	142
		32	500*	-0.116 (-0.227, -0.006)	850*	-0.216 (-0.327, -0.105)	15670	3.3	152	258
							02160	4	125	213
							15674	6	83	142
Note: HIIT, High-Intensity Interval Training; CT; Combined Training; AT; Aerobic Training, RT, Resistance Training; MBT, Mind-Body Training. MCFB % HbA1c. Mean Change from Baseline % HbA1c. *Indicates that MCFB is statistically significant but not clinically meaningful because the 95% Cr includes values greater than –0.20%. **Indicates that MCFB % HbA1c (95% CrI) is clinically and statistically s…
